# Supplementary material for: Correction: Autoacetylation of the Ralstonia solanacearum Effector PopP2 Targets a Lysine Residue Essential for RRS1-R-Mediated Immunity in Arabidopsis
Source: PLoS Pathog. 2022 Mar 2;18(3):e1010368. doi: 10.1371/journal.ppat.1010368 (PMC8890644; doi:10.1371/journal.ppat.1010368)
Supplement: S2 File — (XLS) [file ppat.1010368.s002.xls]

## Sheet: Feuil1
1	R-3HA	-	2
2	R-3HA	LG-Yv	1
3	R-3HA	C321-Yv	1
4	R-3HA	Yv-LG-NES	1
5	R-3HA	Yv-LG-nes	1
6	R-3HA	Yv-C321-NES	1
7	R-3HA	Yv-C321-nes	1
8	S-3HA	-	2
9	S-3HA	LG-Yv	1
10	S-3HA	C321-Yv	1
11	S-3HA	Yv-LG-NES	1
12	S-3HA	Yv-LG-nes	1
13	S-3HA	Yv-C321-NES	1
14	S-3HA	Yv-C321-nes	1
			16
